# Supplementary material for: Direct functional consequences of ZRS enhancer mutation combine with secondary long range SHH signalling effects to cause preaxial polydactyly
Source: Dev Biol. 2014 Aug 15;392(2):209–20. doi: 10.1016/j.ydbio.2014.05.025 (PMC4111902; doi:10.1016/j.ydbio.2014.05.025)
Supplement: Fig. S1 — Effect of foil barrier insertion on anterior SHH, allelic profile of ZPA SHH expression in Wt/Wt and Slk/Wt legs, and the effect of cyclopamine on SHH expression.(A) Insertion of a foil barrier interrupting the posterior–anterior axis prevents ectopic SHH forming in the anterior of Slk/Wt leg buds, whilst the control still maintains anterior SHH (arrow). (B) A semi-quantitative profile of allelic contribution to SHH expression in the posterior leg was generated by RFLP assays across limb development (n≥3 for each stage and genotype, ±SEM). Wt/Wt limbs show equal expression of each allele from stage 17HH–25HH (green and orange series). Slk/Wt limbs exhibit SHH expression mostly from the Slk/Wt:‘T’ allele (red series), with contribution from the Slk/Wt:‘C’ allele eventually becoming similar to the Wt/Wt limb (blue series). (C) Addition of cyclopamine at stage 17HH normalised allelic contribution by stage 19HH (purple and brown series). (D) SHH expression was increased in Slk/Wt legs at stage 19HH upon cyclopamine treatment at stage 17HH as shown by in situ hybridisation and qPCR (bars±SEM). Scale=0.5 mm. [file mmc1.zip]

Archive with 1 entries (1 files):
- SUPP_FIG_1_EJJ.eps
