# Supplementary material for: Direct functional consequences of ZRS enhancer mutation combine with secondary long range SHH signalling effects to cause preaxial polydactyly
Source: Dev Biol. 2014 Aug 15;392(2):209–20. doi: 10.1016/j.ydbio.2014.05.025 (PMC4111902; doi:10.1016/j.ydbio.2014.05.025)
Supplement: Fig. S2 — PTCH1 expression in SAG-treated Wt/Wt and Slk/Wt wings and legs SAG treatment did not induce ectopic PTCH-1 in Wt/Wt wings (A,C) or legs (E,G), but increased growth was observed in the treated leg (G, n=4). In Slk/Wt, SAG treatment induced ectopic PTCH-1 in wings (B,D; arrow, n=1), yet prevent endogenous ectopic PTCH-1 in Slk/Wt legs (F,H, n=1). Scale=0.5 mm. [file mmc2.zip]

Archive with 1 entries (1 files):
- SUPP_FIG_2_EJJ.eps
