# Supplementary material for: Direct functional consequences of ZRS enhancer mutation combine with secondary long range SHH signalling effects to cause preaxial polydactyly
Source: Dev Biol. 2014 Aug 15;392(2):209–20. doi: 10.1016/j.ydbio.2014.05.025 (PMC4111902; doi:10.1016/j.ydbio.2014.05.025)
Supplement: Fig. S3 — Differences in ANZ cell death may explain lack of preaxial digits in the Slk wing Cell death in the ANZ is reduced in both the wings (A,B) and legs (C,D) of Slk/Wt embryos. Quantitation of ANZ area (E, bars=SEM) shows significant reduction in Slk/Wt limbs; with a greater reduction in ANZ area in the Slk/Wt leg compared to the Slk/Wt wing. (Wt/Wt n=6, Slk/Wt n=16). Scale=0.125 mm. [file mmc3.zip]

Archive with 1 entries (1 files):
- SUPP_FIG_3_EJJ.eps
